# Supplementary material for: Search for a genetic cause of variably protease-sensitive prionopathy
Source: medRxiv. 2025 Mar 17:2024.12.12.24318867. Originally published 2024 Dec 14. Preprint. [Version 2] doi: 10.1101/2024.12.12.24318867 (PMC11661330; doi:10.1101/2024.12.12.24318867)
Supplement: Supplement 1 [file media-1.zip]

Archive with 5 entries (5 files):
- targeted_summary_statistics.tsv.gz
- exome_summary_stats.tsv.gz
- __MACOSX/._exome_summary_stats.tsv.gz
- exome_summary_by_gene.tsv.gz
- __MACOSX/._exome_summary_by_gene.tsv.gz
